# Supplementary material for: Development of Zein–PEG400/PVA–Chitosan Bilayer Films for Intelligent Packaging
Source: Polymers (Basel). 2025 Jan 31;17(3):387. doi: 10.3390/polym17030387 (PMC11820536; doi:10.3390/polym17030387)
Supplement: Supplementary file 1 [file polymers-17-00387-s001.zip]

Archive with 1 entries (1 files):
- polymers-3432610-supplementary.pdf
